# Supplementary material for: Intestinal Shedding of SARS-CoV-2 in Children: No Evidence for Infectious Potential
Source: Microorganisms. 2022 Dec 22;11(1):33. doi: 10.3390/microorganisms11010033 (PMC9864026; doi:10.3390/microorganisms11010033)
Supplement: Supplementary file 1 [file microorganisms-11-00033-s001.zip]

Archive with 1 entries (1 files):
- microorganisms-2103998-SI.pdf
